# Supplementary material for: Electrostatic Protein–Polysaccharide Assembly as a Potential Alternative to Ionic Gelation for Millimeter-Scale Hydrogel Beads: Insights into Accelerated Gelation from an Amaranth Protein–Xanthan Gum System
Source: Gels. 2026 May 8;12(5):406. doi: 10.3390/gels12050406 (PMC13206067; doi:10.3390/gels12050406)
Supplement: Supplementary file 1 [file gels-12-00406-s001.zip]

Archive with 1 entries (1 files):
- gels-4301565-supplementary.pdf
